# Supplementary material for: Assessment of Food Safety Knowledge and Behaviors of Cancer Patients Receiving Treatment
Source: Nutrients. 2019 Aug 14;11(8):1897. doi: 10.3390/nu11081897 (PMC6722877; doi:10.3390/nu11081897)
Supplement: Supplementary file 1 [file nutrients-11-01897-s001.zip]

Archive with 2 entries (2 files):
- Assessment of Food Safety Knowledge and Behaviors of Cancer Patients Receiving Treatment Supplemental Material 2. Survey.docx
- Assessment of Food Safety Knowledge and Behaviors of Cancer Patients Receiving Treatment Supplemental Materials 1. Patient Response Frequencies.docx
